# Supplementary material for: Chemical Variability of the Leaf Essential Oil of Two Subspecies of Juniperus oxycedrus L. From Northwestern Algeria
Source: Chem Biodivers. 2024 Nov 9;22(2):e202401584. doi: 10.1002/cbdv.202401584 (PMC11826294; doi:10.1002/cbdv.202401584)
Supplement: Supplementary file 1 — Supporting Information [file CBDV-22-e202401584-s001.xlsx]

## Sheet: Feuil1
	S1	S2	S3	S4	S5	S6	S7	S8	S9	S10	S11	S12	S13	S14	S15	S16	S17	S18	S19	S20	S21	S22	S23	S24	S25	S26	S27	S28	S29	S30	S31	S32	S33	S34	S35	S36	S37
Hexanal	1.3	0.1	0.2	0.2	0.6	0.9	0.2	0.4	1.3	0.1	0.3	0.3	0.2	0.3	0.4	0.5	1	0.2	0.2	0.2	0.1	0.1	0.3	0.2	0.6	0.3	0.2	0.3	0.2	‒	Tr	‒	‒	‒	‒	Tr	‒
(E)-Hex-2-enal	1.3	Tr	0.4	0.2	0.3	0.7	0.1	0.3	1.2	0.1	0.1	0.1	0.1	0.2	0.3	0.3	0.3	0.1	0.1	0.1	0.1	0.1	0.1	0.2	0.3	0.1	0.1	0.2	0.5	0.3	0.2	0.6	0.2	0.4	0.3	0.6	0.4
Hexan-1-ol	0.4	Tr	0.2	Tr	0.1	0.1	Tr	Tr	0.4	‒	Tr	Tr	Tr	‒	‒	‒	‒	Tr	‒	Tr	Tr	Tr	Tr	Tr	Tr	Tr	Tr	Tr	0.2	0.1	0.2	0.2	0.3	0.1	0.1	0.1	0.3
Tricyclene	0.1	0.2	0.2	0.2	0.3	0.1	0.1	0.2	0.2	0.2	0.2	0.2	0.2	0.2	0.1	0.1	0.1	0.2	0.2	0.2	0.2	0.2	0.2	0.2	0.2	0.2	0.2	0.2	0.2	0.2	0.1	0.2	0.1	0.2	0.1	0.2	0.2
α-Thujene	Tr	0.1	0.1	0.1	0.1	Tr	Tr	0.1	0.1	Tr	0.1	0.1	0.1	0.1	0.1	Tr	Tr	0.1	Tr	0.1	0.1	0.1	0.1	0.1	0.1	0.1	0.1	0.1	0.8	0.9	4.1	0.9	0.5	0.9	3.3	0.8	0.7
α-Pinene	48.8	75.8	63.7	53.6	61.7	39.4	44.2	77.9	62.8	57.4	80.9	73.2	69.6	66.6	28.1	28	35.4	51.1	62.3	76.4	69.5	68.9	77.7	72.1	60.9	68.3	78.6	66.9	67	62.2	14.3	68.7	43.7	65.5	30.9	67.8	55.6
α-Fenchene	Tr	0.5	0.1	0.8	0.7	0.8	0.4	0.1	0.1	Tr	0.1	0.1	Tr	Tr	0.1	0.1	0.1	0.8	Tr	0.1	Tr	0.6	0.1	0.1	0.1	Tr	Tr	Tr	0.1	0.1	0.1	0.1	0.5	0.1	0.1	0.1	0.7
Camphene	0.4	0.3	0.3	0.3	0.3	0.2	0.2	0.4	0.3	0.3	0.3	0.3	0.3	0.3	0.1	0.2	0.2	0.2	0.3	0.3	0.3	0.3	0.4	0.4	0.3	0.3	0.4	0.3	0.3	0.3	0.1	0.3	0.2	0.3	0.2	0.3	0.2
Verbenene	0.2	0.1	0.3	0.2	0.5	0.2	0.1	0.2	0.1	0.2	0.3	0.1	0.1	0.1	0.1	0.2	0.3	0.2	0.3	0.2	0.1	0.2	0.2	0.2	0.4	0.2	0.2	0.3	0.1	0.1	0.1	0.1	0.3	0.2	0.1	0.2	0.1
1-Octen-3-ol	0.1	0.3	0.1	0.8	0.7	0.7	0.3	0.1	0.1	0.1	0.1	Tr	Tr	0.1	0.2	0.2	0.6	0.6	0.2	0.1	0.1	0.5	0.4	0.2	0.3	0.3	‒	‒	0.3	0.4	0.3	0.3	2	0.2	0.3	0.3	1.2
Sabinene	0.1	0.3	0.2	0.1	0.2	0.2	0.2	0.2	0.2	0.2	0.2	0.2	0.3	0.2	0.3	0.1	0.2	0.3	0.2	0.2	0.2	0.2	0.2	0.3	0.2	0.2	0.2	0.3	2.7	5.3	25.2	3.5	3.4	2.9	17.6	2.6	3.5
β-Pinene	4.1	1.6	1.4	1.6	1.4	1.4	1.6	2.2	2.4	2.3	1.2	1.2	1.9	1.5	0.8	0.9	1	1.3	1.6	1.8	2.2	1.3	1.6	1.7	1.5	1.7	2.1	1.8	0.9	1	0.9	1.2	1.2	1.2	1.1	1.4	1.2
Myrcene	3.7	1.2	0.7	1.4	1.4	2	1.1	1.5	2.1	2.3	1	1.7	1.5	2.1	0.7	1	0.7	2.1	1.4	1.3	2.5	1.4	1.4	1.5	1.1	1.8	1.4	2.2	7.8	2.1	1.9	2	2.1	1.8	2.4	2.1	1.4
2-Carene	0.5	Tr	0.2	0.1	0.2	0.7	0.2	0.1	Tr	0.6	0.3	0.1	0.1	0.2	0.1	0.3	0.1	0.2	0.4	0.2	0.1	0.5	0.1	0.1	0.4	0.2	0.1	0.2	0.1	0.1	0.2	‒	0.1	0.2	0.4	0.2	Tr
α-Phellandrene	0.7	‒	‒	‒	0.3	0.5	Tr	Tr	‒	0.4	Tr	‒	0.1	0.5	0.1	0.2	‒	0.4	‒	‒	0.4	‒	Tr	Tr	‒	0.3	Tr	0.1	‒	Tr	0.1	Tr	0.1	0.1	0.1	Tr	Tr
δ-3-Carene	Tr	7.2	Tr	14.6	8.2	12.7	9.1	0.2	1.6	‒	‒	‒	Tr	Tr	3	1.6	1.5	13.7	Tr	Tr	Tr	9.3	Tr	0.1	‒	‒	‒	‒	0.6	1.1	0.6	0.5	12.8	0.3	0.3	0.4	11.1
α-Terpinene	‒	0.1	Tr	‒	Tr	0.1	0.1	Tr	‒	‒	Tr	Tr	Tr	‒	0.1	Tr	Tr	‒	‒	‒	‒	0.1	Tr	Tr	0.1	‒	Tr	‒	0.2	0.4	2.2	0.1	0.3	0.7	1.4	0.5	0.1
p-Cymene	3.1	0.2	0.2	0.2	1.3	1.7	0.1	0.2	0.1	1.6	0.2	0.1	0.3	0.8	0.9	0.8	0.6	1.3	0.2	0.2	1	0.3	0.2	0.6	0.3	0.9	0.3	1.2	0.8	1	6.4	0.7	1.5	0.9	5.3	0.7	2.4
Limonene	1.9	0.6	1	0.9	1	1.9	0.9	0.8	0.7	1.7	1	0.9	0.8	1.1	0.5	1	0.7	1.1	1.3	1	1	1.4	0.9	1	1.4	1.1	0.7	1.2	1.4	1.2	3.4	Tr	1.1	1.4	3.3	1.4	1.1
β-Phellandrene	11	0.1	0.1	0.1	3.5	5.6	0.5	0.4	0.3	6.3	0.2	0.2	1.2	3.9	0.6	2.8	1	4.1	0.3	0.2	4.2	0.6	0.2	1.6	0.5	3.5	0.7	3.7	0.1	0.2	0.4	0.2	1.2	0.3	0.5	0.3	0.2
γ-Terpinene	‒	‒	Tr	Tr	Tr	Tr	Tr	Tr	Tr	‒	0.1	Tr	Tr	Tr	0.1	Tr	‒	Tr	‒	Tr	Tr	‒	Tr	‒	Tr	Tr	‒	‒	0.4	0.7	4.3	0.3	0.5	1.3	3.4	0.9	Tr
1-Octanol	Tr	0.1	Tr	0.1	Tr	Tr	0.1	Tr	Tr	0.1	Tr	Tr	Tr	Tr	0.1	0.1	0.1	Tr	0.1	0.1	Tr	Tr	0.1	0.1	0.1	0.1	0.1	0.1	0.1	0.1	0.6	0.1	0.5	0.1	0.3	0.1	0.1
p-Cymenene	0.1	Tr	0.1	0.1	0.1	0.1	0.1	Tr	Tr	0.1	0.1	Tr	Tr	Tr	0.1	0.1	0.1	0.1	0.1	Tr	Tr	0.1	0.1	0.1	0.2	0.1	0.1	0.1	Tr	Tr	0.1	Tr	0.1	0.1	0.1	Tr	0.1
Terpinolene	0.2	‒	Tr	0.5	0.3	0.4	0.5	0.1	0.2	0.3	0.2	0.1	0.2	0.2	0.3	0.2	Tr	0.4	‒	‒	‒	‒	‒	‒	0.1	0.2	Tr	0.1	0.4	0.7	1.3	0.3	1.4	0.8	1.2	0.8	0.1
Linalool	0.3	Tr	0.2	0.1	0.2	0.1	0.1	0.1	0.1	0.1	Tr	0.1	Tr	0.1	0.3	0.2	0.3	0.4	0.3	0.1	‒	0.2	0.1	0.5	0.2	Tr	0.1	0.1	Tr	0.2	0.5	0.1	0.2	Tr	0.3	‒	0.1
α-Pinene oxide	Tr	0.7	Tr	Tr	‒	0.1	‒	0.1	Tr	Tr	Tr	0.1	0.1	0.1	Tr	0.1	‒	‒	Tr	0.2	0.1	0.2	0.3	Tr	0.3	0.1	0.3	0.4	0.1	‒	‒	‒	‒	‒	‒	‒	0.4
α-Campholenal	0.2	0.1	0.4	0.2	0.6	0.4	0.4	0.2	Tr	0.2	0.4	Tr	0.2	0.1	0.2	0.3	0.4	0.3	0.4	0.2	0.2	0.3	0.3	0.2	0.7	0.2	0.2	0.1	0.2	0.1	0.2	0.1	0.3	0.4	0.2	0.3	0.2
Fenchol	0.1	0.1	0.2	0.1	0.1	0.1	0.2	0.1	0.3	0.2	Tr	0.2	0.1	0.2	0.1	0.2	0.3	0.1	0.2	0.2	0.2	0.1	0.1	0.2	0.2	0.2	0.1	0.2	0.2	0.2	0.2	0.3	0.3	0.1	0.1	0.2	0.1
Camphor	0.1	Tr	0.1	Tr	Tr	0.1	0.1	0.1	Tr	Tr	Tr	Tr	Tr	‒	‒	0.1	0.2	Tr	0.1	‒	Tr	Tr	0.1	Tr	0.2	Tr	0.1	0.1	‒	Tr	Tr	Tr	0.1	Tr	Tr	Tr	Tr
trans-Pinocarveol	0.5	0.3	0.8	0.6	1.2	0.8	0.6	0.4	0.3	0.4	0.6	0.3	0.3	0.2	0.3	0.7	0.7	0.3	1.3	0.4	0.3	0.6	0.6	0.5	1	0.4	0.3	0.2	0.3	0.3	1	0.2	0.7	0.6	0.8	0.4	0.5
cis-Verbenol	‒	‒	0.2	0.1	0.1	0.1	0.1	0.1	0.1	‒	‒	0.1	0.1	‒	0.1	0.2	‒	‒	0.3	‒	‒	‒	‒	‒	‒	‒	‒	‒	‒	0.1	0.1	Tr	0.3	‒	0.1	‒	‒
trans-Verbenol	0.2	0.5	0.8	0.5	0.7	0.4	0.6	0.3	0.3	0.3	0.3	0.3	0.5	0.1	0.2	0.4	0.2	0.2	1.2	0.4	0.2	0.6	0.6	0.3	0.9	0.3	0.4	0.3	0.2	0.4	0.4	0.2	1.3	0.2	0.7	0.2	0.3
p-Menth-3-en-8-ol	‒	‒	‒	‒	Tr	Tr	Tr	Tr	‒	‒	Tr	‒	‒	‒	Tr	Tr	Tr	‒	‒	‒	‒	‒	‒	‒	‒	‒	‒	‒	‒	Tr	0.2	‒	‒	Tr	0.1	Tr	Tr
trans-Pinocamphone	0.7	0.2	0.1	0.4	0.5	0.2	0.1	0.5	0.1	Tr	0.1	0.2	0.1	0.1	0.1	0.4	‒	0.3	0.6	Tr	Tr	0.2	0.2	0.1	0.1	Tr	Tr	‒	0.3	0.1	0.1	0.1	0.4	0.2	0.2	0.3	0.3
Pinocarvone	0.2	0.1	0.3	0.1	0.4	0.2	0.2	0.2	Tr	0.2	0.1	‒	‒	‒	0.1	0.2	0.3	0.2	0.3	0.2	0.2	0.1	‒	0.1	0.2	0.2	0.2	0.1	Tr	0.1	0.1	0.1	Tr	0.1	0.1	0.1	0.1
p-Mentha-1,5-dien-8-ol	0.1	‒	0.2	0.2	0.3	0.4	0.3	0.1	0.1	0.1	0.4	0.1	0.1	0.1	0.1	0.1	0.1	Tr	0.1	0.1	0.1	Tr	0.1	0.1	0.1	0.1	Tr	0.1	0.1	0.2	0.2	Tr	0.4	0.4	0.1	0.4	‒
Borneol	0.1	0.1	0.1	0.1	0.1	0.1	0.1	Tr	Tr	Tr	Tr	Tr	Tr	0.1	‒	0.1	0.1	0.1	‒	‒	‒	0.1	‒	‒	0.1	‒	0.1	0.1	0.1	0.1	0.3	0.1	0.2	0.1	0.2	0.1	0.1
Cryptone	0.5	0.1	‒	0.2	0.4	0.6	0.1	Tr	‒	0.4	‒	‒	‒	‒	Tr	0.1	Tr	Tr	‒	‒	0.1	0.2	‒	0.1	Tr	‒	‒	‒	‒	Tr	0.1	‒	0.2	‒	Tr	‒	0.3
p-Cymene-8-ol	0.1	0.1	0.2	0.2	0.4	0.3	0.2	0.1	0.1	0.2	0.1	Tr	Tr	0.1	0.1	0.3	0.1	0.4	‒	‒	‒	‒	‒	‒	‒	0.1	Tr	0.3	0.1	0.1	‒	Tr	0.4	0.1	‒	0.1	0.6
Terpinen-4-ol	Tr	Tr	0.1	0.1	0.1	0.1	0.1	0.1	Tr	0.1	0.1	0.1	0.1	0.1	0.2	0.3	0.4	0.3	0.2	0.1	0.1	0.3	0.2	0.2	0.3	0.1	0.1	0.1	1.4	2.2	11.6	0.9	1.8	2.8	8.3	2	2.6
Myrtenal	0.1	0.1	0.2	0.1	0.4	0.2	0.2	0.1	0.1	0.1	0.1	0.1	0.1	0.1	0.1	0.2	0.2	0.2	0.3	0.1	0.1	0.2	0.2	0.1	0.3	0.1	0.2	0.1	0.1	0.1	0.1	Tr	0.3	0.1	0.1	0.1	0.1
α-Terpineol	0.3	0.1	0.1	0.1	0.2	0.2	0.1	0.1	0.1	0.1	0.1	0.1	0.1	0.1	0.2	0.3	0.2	0.8	0.1	0.1	0.2	0.1	0.2	0.2	0.2	0.1	0.1	0.1	0.5	0.3	0.6	0.2	0.4	0.4	0.4	0.4	0.6
Myrtenol	0.1	0.1	0.2	0.1	0.3	0.2	0.2	0.1	0.1	0.2	0.2	0.1	0.1	0.1	0.1	0.3	0.3	0.1	0.3	0.1	0.1	0.2	0.2	0.1	0.3	0.1	0.1	0.1	0.1	0.1	0.1	Tr	0.3	0.2	0.1	0.2	0.1
Verbenone	0.2	Tr	0.2	0.1	0.1	0.2	0.1	Tr	Tr	‒	0.1	Tr	0.1	Tr	‒	0.2	0.1	0.1	‒	0.1	‒	0.1	Tr	Tr	0.1	0.1	0.1	‒	Tr	Tr	0.1	Tr	0.1	0.1	0.1	0.1	0.1
trans-Carveol	0.1	0.1	0.3	0.2	0.3	0.2	0.2	0.1	0.1	0.1	0.2	0.1	0.1	0.1	0.1	0.3	0.3	0.2	0.3	0.1	0.1	0.2	0.2	0.1	0.3	0.1	0.1	Tr	0.1	0.1	0.2	Tr	0.2	0.2	0.2	0.2	0.2
cis-Carveol	0.2	Tr	0.1	0.1	0.1	0.2	0.1	Tr	Tr	0.3	Tr	Tr	Tr	0.1	Tr	0.3	0.2	0.1	0.1	Tr	‒	0.1	Tr	0.1	0.2	0.1	Tr	0.1	0.1	0.1	0.2	0.1	0.1	0.1	0.3	0.1	0.1
Bornyl acetate	0.3	‒	0.4	0.2	Tr	Tr	Tr	Tr	0.2	‒	0.4	0.2	0.4	0.4	0.3	0.5	Tr	Tr	‒	0.4	‒	0.3	‒	‒	Tr	0.9	0.3	‒	0.1	‒	Tr	‒	0.3	‒	Tr	‒	‒
α-Terpinyl acetate	0.5	Tr	0.1	0.1	0.1	0.1	Tr	Tr	0.2	0.1	Tr	0.1	Tr	0.2	0.1	0.7	0.1	0.2	0.1	0.1	0.1	0.1	0.2	0.1	0.1	0.5	0.1	0.1	0.1	‒	Tr	Tr	0.1	‒	‒	‒	Tr
α-Cubebene	Tr	Tr	Tr	Tr	Tr	Tr	0.1	0.1	0.1	Tr	0.1	0.2	Tr	0.1	0.1	Tr	0.1	0.1	‒	Tr	0.1	Tr	Tr	0.1	0.1	Tr	Tr	0.1	0.1	0.1	‒	0.1	0.1	0.1	Tr	0.1	Tr
α-Ylangene	Tr	Tr	Tr	Tr	‒	Tr	0.1	Tr	Tr	‒	‒	0.1	‒	Tr	0.1	0.1	0.1	Tr	‒	‒	‒	‒	‒	‒	Tr	Tr	Tr	Tr	Tr	Tr	‒	0.1	‒	‒	Tr	Tr	‒
α-Copaene	Tr	Tr	0.1	tr	‒	0.1	0.1	Tr	0.1	0.1	0.1	0.6	Tr	0.1	0.1	0.1	0.1	0.1	‒	0.1	0.1	Tr	Tr	0.1	Tr	Tr	Tr	0.1	0.1	0.1	Tr	0.1	Tr	Tr	Tr	Tr	Tr
β-Elemene	0.1	Tr	0.2	0.1	Tr	0.1	0.1	0.1	0.2	0.2	Tr	0.2	0.1	0.1	0.2	0.1	0.2	0.1	0.1	Tr	0.1	Tr	Tr	Tr	0.1	0.1	0.1	0.1	0.1	0.2	0.1	0.2	0.2	0.1	Tr	0.1	0.1
(E)-β-Caryophyllene	0.6	0.3	0.7	0.6	0.2	0.5	1	0.6	1	1.1	0.1	0.7	0.6	1.1	1.7	0.9	1.1	0.4	0.9	0.7	0.8	0.2	0.4	0.6	0.7	0.7	0.5	0.9	0.4	0.5	Tr	0.7	0.2	0.2	0.3	0.3	0.3
β-Coapene	0.1	0.1	0.2	0.1	Tr	0.1	0.1	0.1	0.2	0.1	Tr	0.2	Tr	0.1	0.2	0.1	0.2	0.1	0.1	0.1	0.1	Tr	0.1	0.1	0.1	0.1	0.1	0.1	0.1	0.1	Tr	0.2	0.1	Tr	Tr	0.1	0.1
(E)-β-Farnesene	0.1	‒	Tr	Tr	0.1	0.1	‒	‒	‒	0.1	Tr	0.1	‒	‒	‒	‒	‒	‒	‒	‒	‒	‒	‒	‒	‒	‒	‒	‒	0.1	Tr	Tr	‒	‒	Tr	0.1	Tr	‒
α-Humulene	0.4	0.3	0.5	0.5	‒	0.4	1	0.5	0.9	1	0.1	0.4	0.5	0.9	1.4	0.7	1	0.3	0.9	0.6	0.7	0.2	0.4	0.6	0.7	0.7	0.5	0.8	0.4	0.4	Tr	0.6	0.1	0.2	0.2	0.2	0.2
γ-Muurolene	0.3	0.4	0.5	0.5	0.1	0.3	0.5	0.3	0.6	0.7	Tr	0.4	0.2	0.4	0.7	0.3	0.6	0.2	0.4	0.4	0.9	0.2	0.3	0.5	0.4	0.5	0.4	0.8	0.5	0.3	0.1	0.9	0.2	0.2	0.1	0.3	0.3
Germacrene D	2.1	0.4	4.5	3.7	0.9	2	11.1	3.4	10.2	7.2	Tr	4.8	5.9	7.2	15.7	3.4	3.4	2.2	5.7	4.9	5.5	0.8	2.2	2.2	4.4	4.4	2.6	3.2	4.2	6.2	0.9	6.1	4.1	2.3	1.1	2.9	0.4
2-Tridecanone	0.2	Tr	0.5	0.3	0.2	0.6	‒	0.2	‒	0.2	0.2	Tr	0.3	‒	‒	3.7	2.4	0.5	0.4	0.2	‒	0.3	0.2	0.6	0.4	0.1	0.1	0.2	‒	‒	0.4	‒	0.1	0.2	0.4	0.2	0.3
β-Selinene	Tr	Tr	Tr	Tr	‒	Tr	Tr	Tr	Tr	‒	‒	‒	‒	Tr	Tr	Tr	Tr	Tr	‒	‒	‒	‒	‒	Tr	‒	Tr	Tr	Tr	Tr	Tr	Tr	0.1	Tr	Tr	‒	Tr	‒
α-Muurolene	0.2	0.2	0.3	0.2	0.1	0.2	0.2	0.1	0.3	‒	0.1	0.2	0.1	0.2	0.5	0.2	0.3	0.1	0.3	0.2	0.3	0.1	0.2	0.2	0.2	0.2	0.1	0.3	0.2	0.3	0.1	0.3	0.2	0.1	0.1	0.2	0.1
β-Bisabolene	0.1	‒	0.1	‒	‒	0.1	0.1	‒	0.1	Tr	0.1	0.1	Tr	‒	0.2	0.3	0.1	0.1	‒	‒	‒	0.1	Tr	Tr	0.1	Tr	‒	Tr	‒	Tr	0.1	0.1	0.1	Tr	Tr	0.1	‒
γ-Cadinene	1.1	0.2	1.4	1.2	0.5	1.2	1.9	0.9	0.4	1.8	0.1	0.8	0.9	1.5	0.6	1.4	2.4	0.2	0.5	0.3	0.6	0.2	0.3	0.3	0.4	0.9	1.1	0.6	0.3	0.3	0.1	0.5	0.3	0.2	0.1	0.2	0.2
Calamenene	Tr	Tr	Tr	Tr	‒	0.1	‒	Tr	Tr	0.1	‒	0.1	Tr	Tr	0.1	0.1	0.1	0.1	Tr	Tr	0.1	‒	Tr	0.1	0.1	Tr	Tr	0.1	Tr	Tr	‒	0.1	Tr	‒	‒	‒	0.1
δ-Cadinene	0.3	0.1	0.4	0.5	0.1	0.4	0.7	0.4	1	0.7	0.4	1.9	0.3	0.6	1.5	0.5	0.6	0.4	0.6	0.6	1.1	0.2	0.4	0.7	0.6	0.5	0.3	0.8	0.8	1	0.3	1.1	1	0.5	0.2	0.6	0.3
α-Calacorene	Tr	‒	Tr	Tr	‒	Tr	Tr	Tr	Tr	‒	‒	0.1	‒	Tr	Tr	Tr	‒	Tr	‒	‒	‒	‒	‒	‒	Tr	‒	‒	‒	Tr	Tr	Tr	Tr	0.1	Tr	Tr	Tr	‒
α-Cadinene	0.1	Tr	0.1	0.1	Tr	0.1	0.1	0.1	0.1	0.1	0.1	0.1	0.1	Tr	Tr	Tr	0.1	Tr	Tr	Tr	0.1	‒	Tr	Tr	‒	Tr	Tr	Tr	Tr	Tr	‒	0.1	0.1	Tr	Tr	Tr	Tr
β-Elemol	‒	‒	Tr	‒	‒	0.1	Tr	‒	Tr	‒	Tr	Tr	‒	0.1	0.1	0.1	0.2	‒	‒	Tr	0.1	‒	Tr	Tr	Tr	0.1	0.1	0.1		Tr	Tr	‒	0.4	0.1	Tr	0.1	‒
Salviadienol	0.3	0.2	0.6	0.2	0.3	0.5	0.4	0.2	0.2	0.3	‒	0.2	0.2	0.3	0.5	0.6	1	0.3	0.6	0.2	0.3	0.3	0.3	0.3	0.5	0.3	0.3	0.5	0.3	0.2	0.2	0.2	0.2	0.1	0.2	0.1	0.2
(E)-Nerolidol	Tr	Tr	Tr	3.7	‒	‒	0.1	‒	Tr	‒	‒	‒	‒	‒	‒	‒	‒	‒	‒	‒	‒	‒	‒	‒	‒	‒	‒	‒	‒	Tr	Tr	‒	0.2	Tr	‒	Tr	‒
Caryophyllene oxide	0.3	0.3	0.8	0.2	0.3	0.5	0.3	0.2	0.2	0.2	Tr	0.2	0.1	0.2	0.4	0.5	0.7	0.2	0.6	0.2	0.2	0.3	0.2	0.3	0.5	0.3	0.3	0.5	0.1	0.1	Tr	0.1	Tr	0.1	0.1	0.1	0.1
Salvial-4(14)-en-1-one	0.1	0.1	0.3	0.1	0.1	0.2	0.1	0.1	0.1	0.1	‒	0.1	Tr	0.1	0.1	0.1	0.2	0.1	0.2	0.1	0.1	0.1	0.1	0.1	0.2	0.1	0.1	0.1	0.1	0.1	0.1	0.1	0.1	Tr	0.1	Tr	0.1
cis-Guai-6-en-10-ol	0.4	0.4	0.9	0.2	0.3	0.7	0.6	0.3	0.2	0.4	‒	0.2	0.2	0.3	0.7	0.9	1.4	0.4	0.9	0.3	0.4	0.4	0.4	0.4	0.8	0.4	0.4	0.7	0.3	0.2	0.2	0.2	0.2	0.2	0.3	0.2	0.4
1,10-di-epi-Cubenol	0.8	Tr	0.1	0.4	0.1	0.8	0.4	0.1	Tr	0.7	0.2	0.6	0.3	0.3	0.1	0.3	1.9	0.1	0.1	Tr	Tr	‒	Tr	0.1	0.1	Tr	0.1	0.1	Tr	0.1	Tr	Tr	0.1	Tr	Tr	Tr	Tr
γ-Eudesmol	0.1	Tr	0.2	Tr	0.1	0.1	0.1	0.1	0.1	Tr	‒	0.1	Tr	0.1	0.1	0.2	0.2	0.1	0.2	0.1	0.1	0.1	0.1	Tr	0.2	0.1	0.1	0.2	0.1	Tr	0.1	0.1	Tr	0.1	0.1	0.1	0.1
τ-Muurolol	Tr	‒	Tr	Tr	Tr	0.1	0.1	Tr	0.1	0.2	‒	0.1	‒	0.1	0.3	0.1	Tr	Tr	0.2	0.1	0.1	Tr	0.1	0.1	0.1	Tr	Tr	0.1	0.1	‒	Tr	0.1	0.2	0.1	Tr	0.1	0.1
τ-Cadinol	0.2	‒	0.2	0.1	0.1	0.2	0.4	0.1	Tr	Tr	Tr	Tr	0.1	0.2	0.1	0.3	0.6	‒	0.1	Tr	Tr	Tr	Tr	Tr	Tr	0.2	0.1	0.1	0.1	‒	Tr	0.1	0.1	0.1	‒	0.1	0.1
β-Eudesmol	0.1	0.1	0.3	0.1	0.1	0.2	0.3	0.1	0.1	0.1	‒	0.1	Tr	Tr	0.6	0.1	0.2	0.1	0.4	‒	‒	‒	‒	‒	0.1	Tr	‒	Tr	0.2	0.1	0.1	0.2	0.1	0.1	0.1	0.1	0.1
α-Cadinol	0.1	‒	0.3	0.1	Tr	Tr	0.2	0.1	0.2	Tr	‒	0.1	0.1	0.2	0.4	0.4	0.6	0.1	0.4	0.2	0.2	0.2	0.2	0.2	0.4	0.2	0.2	0.2	0.3	0.1	0.1	0.2	0.7	0.2	0.2	0.2	‒
(Z)-6-Pentadecen-2-one	1.3	0.1	2.8	1.8	0.9	2.6	2.9	1.1	0.7	1.6	1	0.7	2.5	1.2	0.1	11.1	12	2.6	1.8	0.9	0.2	1.2	0.9	1.7	2.7	0.9	0.4	0.7	0.1	0.6	0.6	0.1	0.5	1	0.8	0.9	0.8
Eudesma-4(15),7-dien-1-ol	0.2	‒	0.2	0.1	0.1	0.4	0.1	‒	‒	0.1	0.1	0.1	0.1	Tr	0.3	0.8	0.2	0.1	0.1	0.1	‒	0.1	0.1	0.1	0.2	‒	‒	0.1	0.2	0.1	0.1	0.2	0.1	0.1	0.1	0.1	0.1
2,3-Dihydrofarnesol	0.6	Tr	0.5	0.2	0.3	1.2	0.8	0.1	0.4	0.3	0.2	0.2	0.6	0.2	3.6	2.4	1.2	0.7	1.1	0.2	0.2	0.1	0.5	0.5	0.4	0.2	0.1	0.6	‒	0.1	0.1	0.2	0.3	0.4	0.3	0.3	0.2
(2Z,6E)-Farnesal	0.1	Tr	0.1	Tr	0.1	0.2	0.5	0.1	0.2	0.2	0.1	Tr	0.2	0.1	0.6	0.9	0.5	0.3	0.2	0.1	Tr	0.1	0.1	0.1	0.3	0.1	0.1	0.1	‒	Tr	0.2	Tr	0.1	0.1	0.1	0.1	0.2
(2E,6E)-Farnesol	0.9	Tr	0.9	0.2	0.3	0.9	1.7	0.3	1	0.5	2.5	0.6	1.4	0.3	2.5	2.7	1.6	0.8	2.2	0.5	0.3	0.2	0.7	0.4	1	1	0.3	0.8	0.5	2.2	1.4	0.3	0.6	1.1	1.1	0.8	0.5
(2E,6E)-Farnesal	0.1	Tr	0.2	0.1	0.1	0.3	0.7	0.2	0.3	0.3	0.2	0.1	0.3	0.1	0.9	1.2	0.6	0.4	0.4	0.1	0.1	0.1	0.2	0.2	0.5	0.1	0.1	0.3	‒	0.1	0.3	0.1	0.2	0.2	0.2	0.1	0.3
Manoyl oxide	0.1	Tr	0.5	0.5	0.9	0.6	0.4	0.2	0.8	0.9	0.2	0.2	0.8	0.1	3.1	0.9	2.1	0.7	0.3	‒	‒	‒	‒	‒	1	0.2	‒	0.2	0.2	0.7	2.3	0.1	0.3	0.5	2.6	0.3	0.4
Abietatriene	0.9	Tr	0.8	0.3	0.3	0.7	0.8	0.2	0.1	0.3	0.4	0.2	0.4	0.1	1.5	1.8	1.3	0.4	0.6	0.2	0.2	0.7	0.2	0.4	0.4	0.2	0.2	0.3	0.1	0.1	0.5	0.1	0.5	0.4	0.3	0.2	0.2
Abietadiene	0.9	‒	0.9	0.4	0.3	1.1	2.5	0.2	0.5	0.5	1	0.2	1.1	0.2	5.4	3.7	1.6	0.7	0.7	0.3	0.4	0.6	0.2	0.4	0.7	0.3	0.2	0.1	0.2	0.2	0.7	0.1	1.8	1.9	0.7	1	0.1
	96.1	94.7	94.9	96.5	96.7	93.4	94.7	98.7	96.8	97.5	97.4	96.1	96.9	97.3	84.4	86.2	89.4	95.8	96.4	97.3	97.6	97.2	96.7	95.2	93.3	96.5	97.3	95.8	99.5	97.8	92.5	96.5	96.1	97	95.1	97.2	93.9
